# Supplementary material for: A Novel Fluorescent Aptasensor for Arsenic(III) Detection Based on a Triple-Helix Molecular Switch
Source: Molecules. 2023 Mar 3;28(5):2341. doi: 10.3390/molecules28052341 (PMC10005410; doi:10.3390/molecules28052341)
Supplement: Supplementary file 1 [file molecules-28-02341-s001.zip]

Archive with 1 entries (1 files):
- molecules-2236334-supplementary.pdf
